# Supplementary material for: Butanol production from lignocellulosic biomass: revisiting fermentation performance indicators with exploratory data analysis
Source: Biotechnol Biofuels. 2019 Jun 28;12:167. doi: 10.1186/s13068-019-1508-6 (PMC6598312; doi:10.1186/s13068-019-1508-6)
Supplement: Supplementary file 1 — Additional file 1. Fermentation dataset. [file 13068_2019_1508_MOESM1_ESM.xlsx]

## Sheet: Appendix
	Strain	Pretreatment	Hydrolysis	Detoxification	Glucose_i	Glucose_f	Xylose_i	Xylose_f	Arabinose_i	Arabinose_f	Galactose_i	Galactose_f	Mannose_i	Mannose_f	Ribose_i	Ribose_f	Sucrose_i	Sucrose_f	Fructose_i	Fructose_f	Innositol_i	Innositol_f	Stachyose_i	Stachyose_f	Glycerol_i	Glycerol_f	Cellobiose_i	Cellobiose_f	Total substrate_i	Total substrate_f	Fermenation time	Ac	BuOH	EtOH	ABE	HBu	HAc	Acids	HAc_i	Reference
Wheat straw	C. beijerinckii P260	milling+acid+enzyme	enzyme	sediment removal	28.9	1	20.1	0	5	0	3.5	0	2.7	0	0	0	0	0	0	0	0	0	0	0	0	0	0	0	60.2	1	42	11.9	12	1.1	25	1.4	3.2	4.6	2.5	(Qureshi et al., 2007)
Wheat straw + Glucose					62.5	11.6	19.5	4.3	4.8	3.2	3.3	3.6	2.8	2.8	0	0	0	0	0	0	0	0	0	0	0	0	0	0	92.9	25.5	45	13.7	13.9	0.6	28.2	-	-	1.9	-
					87.5	66.6	19.4	9.3	4.9	2.1	3.3	3.3	2.8	2.1	0	0	0	0	0	0	0	0	0	0	0	0	0	0	117.9	83.4	-	2.8	8.5	1.7	13	-	-	2.6	-
					112.5	99.2	19.7	10.2	4.8	0	3.1	1.4	2.7	0	0	0	0	0	0	0	0	0	0	0	0	0	0	0	142.9	110.8	-	4	4.5	1.4	9.9	-	-	3.5	-
					137.5	106.9	19.5	14.2	4.7	2.4	3.2	0.8	2.9	0	0	0	0	0	0	0	0	0	0	0	0	0	0	0	167.8	124.3	-	2.5	3	0.9	6.4	-	-	5	-
Wheat straw	C. beijerinckii P260	acid	-	sediment removal	2.8	0	17.8	0	3.1	0	1.7	0	0	0	0	0	0	0	0	0	0	0	0	0	0	0	0	0	25.4	0	50	2.72	6.05	0.59	9.36	0.6	1.25	1.85	-	(Qureshi et al., 2008c)
		acid+enzyme	enzyme	-	19.1	0	17.1	0	2.6	0	3.1	0.5	0	0	0	0	0	0	0	0	0	0	0	0	0	0	0	0	41.9	0.5	-	4.52	8.09	0.77	13.38	1.12	0.92	2.04	-
Wheat straw + Glucose		acid+enzyme	enzyme	-	36.2	2.6	12.9	4.1	1.7	0	0.9	0	0	0	0	0	0	0	0	0	0	0	0	0	0	0	0	0	51.7	6.7	96	-	-	-	17.92	-	-	3.13	-
Corn fiber	C. beijerinckii BA101	acid	-	-	4.3	-	-	-	-	-	-	-	-	-	-	-	-	-	-	-	-	-	-	-	-	-	-	-	29.8	-	54	0.2	1.4	0.1	1.7	0.4	13.3	13.7	-	(Qureshi et al., 2008a)
		acid+enzyme	enzyme	-	22.4	-	-	-	-	-	-	-	-	-	-	-	-	-	-	-	-	-	-	-	-	-	-	-	54.3	-	-	-	-	-	1.6	-	-	-	-
		acid	-	resin	-	-	-	-	-	-	-	-	-	-	-	-	-	-	-	-	-	-	-	-	-	-	-	-	46.3	22.7	88	2.7	6.4	0.2	9.3	3.5	5.7	9.2	8.8
		hot water+enzyme	enzyme	sediment removal	-	-	-	-	-	-	-	-	-	-	-	-	-	-	-	-	-	-	-	-	-	-	-	-	25	0.4	72	2	6.5	0.2	8.6	2	0.2	2.2	2.1
		hot water+enzyme	enzyme	-	-	-	-	-	-	-	-	-	-	-	-	-	-	-	-	-	-	-	-	-	-	-	-	-	25	0.6	48	2	6.1	0.2	8.3	2	0.3	2.3	3
Sago palm	C. saccharoperbutylacetonicum N1-4	-	enzyme	-	34	-	-	-	-	-	-	-	-	-	-	-	-	-	-	-	-	-	-	-	-	-	-	-	34	0.35	48	4.26	10.55	0.68	15.49	0	0	0	7	(Hipolito et al., 2008)
Sago palm + sludge					-	-	-	-	-	-	-	-	-	-	-	-	-	-	-	-	-	-	-	-	-	-	-	-	38.2	0.98	144	2.96	10.35	1.07	14.38	0.54	1.85	2.39	8
Glucose + Xylose + Arabinose + Mannose	C. acetobutylicum 260	-	-	-	25	0	19	5	9.5	0	-	-	5	0	0	0	0	0	0	0	0	0	0	0	0	0	0	0	58.5	5	60	6.3	13.4	0.8	20.3	-	-	-	-	(Ezeji and Blaschek, 2008)
	C. acetobutylicum 824				25	0	19	4	10	4	-	-	5	0	0	0	0	0	0	0	0	0	0	0	0	0	0	0	59	8	72	4.6	13.1	0.5	18.4	-	-	-	-
	C. saccharobutylicum 262				23	4	18	7.5	8.5	2.5	-	-	4.5	2.5	0	0	0	0	0	0	0	0	0	0	0	0	0	0	54	16.5	72	3.1	10.4	0.6	14.3	-	-	-	-
	C. butylicum 592				23.5	0	19	2.5	9	1	-	-	5	0	0	0	0	0	0	0	0	0	0	0	0	0	0	0	56.5	3.5	60	6.7	12.5	0.4	19.7	-	-	-	-
	C. beijerinckii BA101				23	0	18	4	9	3	-	-	4	2	0	0	0	0	0	0	0	0	0	0	0	0	0	0	54	9	72				18	-	-	-	-
Distillers dried grains and solubles	C. acetobutylicum 260	acid+enzyme	enzyme	overliming	23.6	-	16.7	-	10.3	-	1.2	-	0.8	-	0	0	0	0	0	0	0	0	0	0	0	0	0	0	52.6	-	120	2.5	5.7	0.3	8.1	-	-	4.7	-
	C. acetobutylicum 824				23.6	-	16.7	-	10.3	-	1.2	-	0.8	-	0	0	0	0	0	0	0	0	0	0	0	0	0	0	52.6	-	120	1.1	3.9	0.2	4.9	-	-	4.2	-
	C. saccharobutylicum 262				23.6	-	16.7	-	10.3	-	1.2	-	0.8	-	0	0	0	0	0	0	0	0	0	0	0	0	0	0	52.6	-	120	4.9	7.2	0.7	12.1	-	-	5.2	-
	C. butylicum 592				23.6	-	16.7	-	10.3	-	1.2	-	0.8	-	0	0	0	0	0	0	0	0	0	0	0	0	0	0	52.6	-	120	2.3	5.2	0.3	7.5	-	-	4	-
	C. beijerinckii BA101				23.6	-	16.7	-	10.3	-	1.2	-	0.8	-	0	0	0	0	0	0	0	0	0	0	0	0	0	0	52.6	-	120	1.8	5	0.2	6.8	-	-	4.1	-
Distillers dried grains and solubles	C. acetobutylicum 260	hot water+enzyme	enzyme	-	27.3	-	10.8	-	8.9	-	1.3	-	0.5	-	0	0	0	0	0	0	0	0	0	0	0	0	0	0	48.8	-	72	3	9	0.8	12.8	-	-	4	-
	C. acetobutylicum 824				27.3	-	10.8	-	8.9	-	1.3	-	0.5	-	0	0	0	0	0	0	0	0	0	0	0	0	0	0	48.8	-	72	2.2	8.5	0.7	11.4	-	-	5.3	-
	C. saccharobutylicum 262				27.3	-	10.8	-	8.9	-	1.3	-	0.5	-	0	0	0	0	0	0	0	0	0	0	0	0	0	0	48.8	-	72	2.5	7.6	0.4	10.5	-	-	4.9	-
	C. butylicum 592				27.3	-	10.8	-	8.9	-	1.3	-	0.5	-	0	0	0	0	0	0	0	0	0	0	0	0	0	0	48.8	-	72	5.3	6.9	0.8	12.9	-	-	7.4	-
	C. beijerinckii BA101				27.3	-	10.8	-	8.9	-	1.3	-	0.5	-	0	0	0	0	0	0	0	0	0	0	0	0	0	0	48.8	-	72	2.7	8.4	0.4	11.5	-	-	4.4	-
Distillers dried grains and solubles	C. acetobutylicum 260	ammonium fiber expansion+enzyme	enzyme		25.8	-	7.7	-	5.9	-	1.2	-	0.8	-	0	0	0	0	0	0	0	0	0	0	0	0	0	0	41.4	-	-	2.5	7.7	0.4	10.2	-	-	5.4	-
	C. acetobutylicum 824				25.8	-	7.7	-	5.9	-	1.2	-	0.8	-	0	0	0	0	0	0	0	0	0	0	0	0	0	0	41.4	-	-	1.9	7.2	0.4	9	-	-	4	-
	C. saccharobutylicum 262				25.8	-	7.7	-	5.9	-	1.2	-	0.8	-	0	0	0	0	0	0	0	0	0	0	0	0	0	0	41.4	-	-	2	6	0.3	7.9	-	-	5.2	-
	C. butylicum 592				25.8	-	7.7	-	5.9	-	1.2	-	0.8	-	0	0	0	0	0	0	0	0	0	0	0	0	0	0	41.4	-	-	4.6	7	0.6	11.6	-	-	4.3	-
	C. beijerinckii BA101				25.8	-	7.7	-	5.9	-	1.2	-	0.8	-	0	0	0	0	0	0	0	0	0	0	0	0	0	0	41.4	-	-	2.9	7.5	0.3	10.4	-	-	5.1	-
Rice bran	C .beijerinckii 8052	-	-	-	2.21	0	0	0	0.8	0.21	0	0	0	0	0.77	1	6.66	0	0.22	0	1.01	0.49	1.32	0	1.11	0.4	0	0	14.1	2.1	48	1.1	2.91	0.17	4.2	1.75	3.06	4.81	2.7	(Lee et al., 2009)
		defatting	-	-	5.22	0	0.2	0.1	0.83	0	0	0	0	0	0.98	0.67	4.68	0	0.16	0	1.34	0	0.94	0	0.64	0	0	0	14.99	0.77	48	0.74	4.31	0.71	5.76	4.11	4.82	8.93	1.5
		-	enzyme	-	6.2	0	0.26	0.1	0.88	0	0	0	0	0	0.56	1.01	5.85	0	2.5	0	1.32	0	1.32	0	1.31	0.02	0	0	20.2	1.13	48	3.05	3.82	0.19	7.06	1.88	0.91	2.79	1
		defatting+enzyme	enzyme	-	7.7	0	0.27	0.1	0.89	0	0	0	0	0	0.99	0.94	3.03	0	0.69	0	2.48	0	4.3	0	0.82	0	0	0	21.17	1.04	48	2.5	6.25	0.32	9.07	4.17	3.89	8.06	2.4
		acid	-	-	12.66	0	0.29	0.2	1.14	0	0	0	0	0	0.58	0.66	1.39	0	5.22	0	1.79	0	1.64	0	1.35	0	0	0	26.06	0.86	48	1.66	9.68	0.19	11.53	4.22	3.83	8.05	1.1
		acid+ defatting	-	-	14.84	0	0.31	0.29	1.33	0	0	0	0	0	1.01	0.61	1.98	0	6.05	0	1.52	0	3.07	0	1.2	0	0	0	31.31	0.9	48	1.79	11.11	0.29	13.19	5.49	3.5	8.99	0.5
		acid+enzyme	enzyme	-	21.74	0	0.37	0.24	1.44	0	0	0	0	0	0.93	0.85	1	0	6.41	0	1.03	0	2.04	0	1.24	0.03	0	0	36.2	1.12	48	2.94	11.39	0.23	14.56	3.59	4.62	8.21	4.5
		acid+ defatting+enzyme	enzyme	-	27.26	0	0.48	0.26	1.19	0	0	0	0	0	1.12	0.9	0.21	0	6.78	0	1.75	0	1.25	0	1.14	0.12	0	0	41.18	1.28	48	3.84	12.24	0.34	16.42	3.67	3.53	7.2	2.6
Barley straw+ glucose	C. beijerinckii 260	acid+enzyme	enzyme	-	34.7	27.1	15.6	9.6	6	0	2.5	0.3	0	0	0	0	0	0	0	0	0	0	0	0	0	0	0	0	58.8	37	68	2.5	4.1	0.4	7.09	1.33	3.11	4.44	7	(Qureshi et al., 2010a)
		acid+enzyme	enzyme	diluted	48.1	13	7.5	1.4	2.8	0	0.6	0.1	0	0	0	0	0	0	0	0	0	0	0	0	0	0	0	0	59	14.5	42	3.9	12.1	1.2	17.42	0.3	3	3.3	4.9
Barley straw+ wheat straw+ glucose		acid+enzyme	enzyme	diluted	32.7	6.6	19.1	6.3	4.7	0	1.6	0	0	0	0	0	0	0	0	0	0	0	0	0	0	0	0	0	58.1	12.9	41	2.77	13.62	0.79	17.18	0.45	3.4	3.85	6
Barley straw+ glucose		acid+enzyme	enzyme	overliming	40.1	0	15.9	0.5	6.1	0	1.3	0.6	0	0	0	0	0	0	0	0	0	0	0	0	0	0	0	0	63.4	1.1	68	6.93	18.01	1.7	26.64	1.92	3.1	5.02	7.5
Corn stover+ glucose	C. beijerinckii 260	acid+enzyme	enzyme	diluted	49.9	21.2	7.4	1.3	1.1	0	1.7	0.4	0	0	0	0	0	0	0	0	0	0	0	0	0	0	0	0	60.1	22.8	96	4.7	10.4	0.9	16	0.16	4.01	4.17	6.55	(Qureshi et al., 2010b)
Corn stover+ wheat straw		acid+enzyme	enzyme	-	38.7	14.7	15	3.1	3.9	0	1.7	0	0	0	0	0	0	0	0	0	0	0	0	0	0	0	0	0	59.3	17.8	84	5.1	12.3	0.64	18.04	0.35	4.36	4.71	8.5
Corn stover		acid+enzyme	enzyme	overliming	32.6	0	22.8	0.5	3.6	0	1.3	0	0	0	0	0	0	0	0	0	0	0	0	0	0	0	0	0	60.3	0.5	85	8	14.5	3.77	26.27	4	5.69	9.69	11.1
Switch grass+ glucose		acid+enzyme	enzyme	diluted	45.5	19.6	10.2	0.4	1.6	0	1.6	1.4	0	0	0	0	0	0	0	0	0	0	0	0	0	0	0	0	58.9	21.4	84	4.35	9.55	0.71	14.61	1	2.5	3.5	4
Switch grass+ wheat straw + glucose		acid+enzyme	enzyme	-	-	-	-	-	-	-	-	-	-	-	-	-	-	-	-	-	-	-	-	-	-	-	-	-	60	35.9	96	2.45	5.79	0.67	8.91	-	-	-	-
Wheat bran	C. beijerinckii 55052	acid	-	overliming+ solids removal	21.3	1.2	17.4	4.5	10.6	5.3	0	0	0	0	0	0	0	0	0	0	0	0	0	0	0	0	0	0	53.1	11	72	2.2	8.8	0.8	11.8	0.8	0.3	1.1	0.5	(Liu et al., 2010)
					18.3	0	14.4	3.5	7.2	3.5	0	0	0	0	0	0	0	0	0	0	0	0	0	0	0	0	0	0	39.9	7	96	2.15	6.23	0.88	9.26	0.41	0.25	0.66	0.5
				overliming	18.3	0	14.4	1	7.2	1.6	0	0	0	0	0	0	0	0	0	0	0	0	0	0	0	0	0	0	39.9	2.6	96	1.3	5.1	0.99	7.39	0.67	0.38	1.05	0.5
Wheat bran + glucose				overliming+ solids removal	31.3	12.2	17.4	3.3	10.6	3.9	0	0	0	0	0	0	0	0	0	0	0	0	0	0	0	0	0	0	59.3	19.4	96	-	8.9	-	-	-	-	-	0.5
					41.3	21.4	17.4	4.3	10.6	5.4	0	0	0	0	0	0	0	0	0	0	0	0	0	0	0	0	0	0	69.3	31.1	96	-	8.4	-	-	-	-	-	0.5
Sugar maple wood	C .acetobutylicum 824	acid+ hot water	-	filtration+ overliming	0	0	60	10	0	0	0	0	0	0	0	0	0	0	0	0	0	0	0	0	0	0	0	0	60	10	72	3	7	1	11	2.5	3.9	6.4	5	(Sun and Liu, 2012)
Cassava bagasse	C. acetobutylicum 200	enzyme	enzyme	-	44.8	0	1.63	1.6	0.055	0.06	0	0	0	0	0	0	0	0	0	0	0	0	0	0	0	0	0	0	46.485	1.7	40	4.33	9.71	1.37	15.41	2.68	3.68	6.36	0.35	(Lu et al., 2012)
Cassava bagasse + glucose					86.2	0	1.63	1.6	0.055	0.06	0	0	0	0	0	0	0	0	0	0	0	0	0	0	0	0	0	0	87.885	1.7	55	10.23	20.32	3.32	33.87	1.84	3.21	5.05	0.35
Corn stalk	C. beijerinckii 8052	-	-	-	25	8	0	0	0	0	0	0	0	0	0	0	18	9	18	1	0	0	0	0	0	0	0	0	61	18	80	-	11.5	-	-	-	-	-	-	(Wang and Blaschek, 2011)
Rice straw	C. acetobutylicum 591	alkali+enzyme	enzyme	-	7.35	0	2.2	0	0.43	0.14	0	0	0	0	0	0	0	0	0	0	0	0	0	0	0	0	0	0	9.98	0.14	80	0.8	2	0.05	2.85	1.47	1.22	2.69	1.3	(Moradi et al., 2013)
		acid+enzyme			5.39	0	1.24	0	0.3	0	0	0	0	0	0	0	18	9	18	1	0	0	0	0	0	0	0	0	6.93	0	80	0.6	1.4	0.1	2.1	1.28	1.48	2.76	1.2
Rice straw	C. sporogenes BE01	acid+enzyme	enzyme	sediment removal+ resin	39.02	20.2904	11.35	5.221	1.71	0.5301	0	0	0	0	0	0	0	0	0	0	0	0	0	0	0	0	0	0	52.08	26.0415	96	0	2.79	1.62	4.41	3.16	1.21	4.37	-	(Gottumukkala et al., 2013)
					39.02	21.8512	11.35	4.994	1.71	0.7011	0	0	0	0	0	0	0	0	0	0	0	0	0	0	0	0	0	0	52.08	27.5463	96	0	3.43	1.89	5.32	2.96	1	3.96	-
Rice straw	C. acetobutylicum 591	organosolv+enzyme	enzyme	sediment removal	17.2	0	5.45	0	0.55	0	0	0	0	0	0	0	0	0	0	0	0	0	0	0	0	0	0	0	23.2	0	72	1.34	5.1	1.43	7.87	1.23	1.18	2.41	2.5	(Amiri et al., 2014)
					15.12	0	5.63	0	0.8	0	0	0	0	0	0	0	0	0	0	0	0	0	0	0	0	0	0	0	21.55	0	72	1.9	7.1	1.5	10.5	0.3	6.3	6.6	6.5
Glucose+ Xylose+ Cellobiose	C. acetobutylicum 824	-	-	-	30	0	15	0.825	5	0.83	0	0	0	0	0	0	0	0	0	0	0	0	0	0	0	0	0	0	50	1.655	72	-	-	-	10.91	-	-	4.13	-	(Wanr and Chen, 2011)
Corn stover		steam+enzyme	enzyme	activated charcoal	33.55	0	12	2.67	4.26	2.67	0	0	0	0	0	0	0	0	0	0	0	0	0	0	0	0	0	0	49.81	5.34	72	2.5	8.4	1.47	12.37	2.61	2.75	5.36	-
		steam+ alkali+enzyme			26.66	0	10	1.75	8.47	3.93	0	0	0	0	0	0	0	0	0	0	0	0	0	0	0	0	0	0	45.13	5.68	72	2.61	8.41	1.21	12.23	2.86	2.46	5.32	-
Corn stover	C. acetobutylicum 824	alkali extrusion+enzyme	enzyme	sediment removal	26.7	2.4	11.6	0	0.8	0	0	0	0	0	0	0	0	0	0	0	0	0	0	0	0	0	2.7	0	41.8	2.4	72	3.1	7.1	1	11.2	-	-	-	-	(Zhang et al., 2014)
Cellobiose+ Glucose+ Xylose+ Arabinose		-	-	-	26.7	0	11.6	0	0.8	0	0	0	0	0	0	0	0	0	0	0	0	0	0	0	0	0	2.7	0	41.8	0	72	2.9	7	1.2	11.1	-	-	-	-
Glucose+ Xylose	C. acetobutylicum 824	-	-	-	76.83	18.59	2.78	0.89	0	0	0	0	0	0	0	0	0	0	0	0	0	0	0	0	0	0	0	0	79.61	19.48	72	6.14	13.91	0.34	20.39	0.89	1.16	2.05	4.8	(Liu et al., 2015)
Switch grass		hydrothermolysis+enzyme	enzyme	-	76.83	65.25	2.78	0.84	0.58	0	0	0	0	0	0	0	0	0	0	0	0	0	0	0	0	0	1.51	0	81.7	66.09	72	0.72	0.99	0.01	1.72	3.77	5.14	8.91	4.9
				-	76.83	43.9	2.78	0.34	0.58	0	0	0	0	0	0	0	0	0	0	0	0	0	0	0	0	0	1.51	0	81.7	44.24	72	1.21	4.32	0.1	5.63	6.96	7.14	14.1	4.9
				-	76.83	36.04	2.78	0.41	0.58	0	0	0	0	0	0	0	0	0	0	0	0	0	0	0	0	0	1.51	0	81.7	36.45	72	2.37	5.46	0.08	7.91	8.07	7.07	15.14	4.9
				powdered carbon	76.83	30.62	2.78	2.07	0.58	0	0	0	0	0	0	0	0	0	0	0	0	0	0	0	0	0	1.51	0	81.7	32.69	72	4.06	10.28	0.17	14.51	2.88	2.5	5.38	4.9
				rod shaped carbon	78.41	26.74	2.81	0.48	0.63	0	0	0	0	0	0	0	0	0	0	0	0	0	0	0	0	0	1.28	0	83.13	27.22	72	5.56	11.03	0.21	16.8	2.07	2.73	4.8	4.9
Glucose+ Xylose		-	-	-	76.83	21.23	2.78	0.63	0	0	0	0	0	0	0	0	0	0	0	0	0	0	0	0	0	0	0	0	79.61	21.86	72	5.9	13.28	0.29	19.47	1.28	1.44	2.72	5
Glucose+ Xylose		-	-	-	78.41	16.94	2.81	0.58	0	0	0	0	0	0	0	0	0	0	0	0	0	0	0	0	0	0	0	0	81.22	17.52	72	6.69	14.34	0.34	21.37	1.09	1.27	2.36	5
Switch grass	C. saccharobutylicum 13864	alkali+enzyme	enzyme	-	40.37	0	16.52	0.8	0	0	0	0	0	0	0	0	0	0	0	0	0	0	0	0	0	0	0	0	56.89	0.8	36	9.13	13	0.56	22.69	1.1	1.17	2.27	3.12	(Gao et al., 2014)
Phragmite					35.69	1.5	15.21	1.63	0	0	0	0	0	0	0	0	0	0	0	0	0	0	0	0	0	0	0	0	50.9	3.13	36	9.15	10.14	0.47	19.76	0.8	2	2.8	3
Wheat straw + Glucose	C. beijerinckii P260	alkali+enzyme	enzyme	sediment removal	40.4	35.8	16	14	2.3	0.8	1.4	1.4	0	0	0	0	0	0	0	0	0	0	0	0	0	0	0	0	60.1	52	72	0.98	1.26	0.35	2.59	-	-	-	-	(Qureshi et al., 2008b)
				sediment removal+ 2-fold dilution	40.6	13.7	15.7	9.3	2.5	1.7	1.5	1.4	0	0	0	0	0	0	0	0	0	0	0	0	0	0	0	0	60.3	26.1	72	2.97	8.69	1.14	12.8	0.43	0.93	1.36	3.2
				sediment removal+ electrodialysis	36.9	0.5	20.2	5.5	1.8	0	0.7	0.6	0	0	0	0	0	0	0	0	0	0	0	0	0	0	0	0	59.6	6.6	40	9.34	12.33	0.5	22.17	0.36	0.72	1.08	3
Wheat straw	C. beijerinckii 6422	steam explosion (solid)+enzyme	enzyme	-	19.76	2.88	8.79	2.88	0	0	0	0	0	0	0	0	0	0	0	0	0	0	0	0	0	0	0	0	28.55	5.76	120	2.88	4.98	0	7.86	1.24	1.35	2.59	2.5	(Bellido et al., 2014)
		steam explosion (slurry)+enzyme		-	22.04	1.96	11.84	3.16	0	0	0	0	0	0	0	0	0	0	0	0	0	0	0	0	0	0	0	0	33.88	5.12	120	4.23	7.21	0	11.44	0	2	2	3
		ozone+enzyme		-	22.4	18.5	7.7	7.63	0	0	0	0	0	0	0	0	0	0	0	0	0	0	0	0	0	0	0	0	30.1	26.13	120	0	0	0	0	3.76	0	3.76	3.8
		ozone+ washing+enzyme		-	21	5.07	7.64	1.74	0	0	0	0	0	0	0	0	0	0	0	0	0	0	0	0	0	0	0	0	28.64	6.81	120	3.08	4.05	0	7.13	0	1.66	1.66	2.5
Sugarcane bagasse	C. beijerinckii 8052	hot water+ microwave+ microbial+ ammonia+enzyme	enzyme	-	9.53	0	41.67	8	3.16	0	3.19	0	1.12	0	0	0	0	0	0	0	0	0	0	0	0	0	2.96	0	61.63	8	96	2.66	5.09	0.88	8.63	1.37	1.22	2.59	0	(Su eta al., 2015)
					15.21	0	43.52	3.01	2.14	0	2.17	0	0.85	0	0	0	0	0	0	0	0	0	0	0	0	0	2.98	0	66.87	3.01	96	2.77	5.21	1.03	9.01	1.52	1.44	2.96	0
					13.49	0	41.47	2.3	2.76	0	2.39	0	1.38	0	0	0	0	0	0	0	0	0	0	0	0	0	2.87	0	64.36	2.3	96	2.89	5.57	1.13	9.59	1.22	1.1	2.32	0
Glucose+ Xylose+ Arabinose+ Cellobiose+ Galactose		-	-	-	10	1.2	42	5.7	3.5	0	3	0	0	0	0	0	0	0	0	0	0	0	0	0	0	0	3.5	0	62	6.9	96	2.43	6.13	2.43	10.99	1.1	1.66	2.76	0
Corn stover	C. saccharobutylicum 13864	alkali+ ionic liquid+enzyme	enzyme	-	33.53	3.76	7.3	4.82	0	0	0	0	0	0	0	0	0	0	0	0	0	0	0	0	0	0	0	0	40.83	8.58	48	4.12	7.39	0.15	11.66	-	-	-	-	(Ding et al., 2016)
		alkali + recycled ionic liquid+enzyme			28.33	0.82	7.96	3.16	0	0	0	0	0	0	0	0	0	0	0	0	0	0	0	0	0	0	0	0	36.29	3.98	66	3.93	7.9	0.3	12.13	-	-	-	-
Sugarcane straw	C. saccharoperbutylacetonicum 14923	-	-	-	21.6	2.89	14	6.8	0	0	0	0	0	0	0	0	0	0	0	0	0	0	0	0	0	0	0	0	35.6	9.69	33	1.94	5.98	1.09	9.01	0.5	3.77	4.27	2.5	(Magalhães et al., 2018)
	C. saccharoperbutylacetonicum 13864				21.6	0.3	14	1.86	0	0	0	0	0	0	0	0	0	0	0	0	0	0	0	0	0	0	0	0	35.6	2.16	33	1.65	5.2	1.61	8.46	1.59	2.06	3.65	2.8
Glucose+ Xylose	C. saccharoperbutylacetonicum 14923	-	-	-	11.78	0	8.22	0	0	0	0	0	0	0	0	0	0	0	0	0	0	0	0	0	0	0	0	0	20	0	59	0.74	5	0.63	6.37	0.32	0.69	1.01	1.8
	C. saccharoperbutylacetonicum 13864				11.78	0.067	8.22	0.17	0	0	0	0	0	0	0	0	0	0	0	0	0	0	0	0	0	0	0	0	20	0.237	55	1.55	3.76	0.28	5.59	0.93	0.75	1.68	1.8
Sugarcane bagasse	C. acetobutylicum CH02	oxidate ammonolysis+enzyme	enzyme	-	14.98	0	9.64	0	0	0	0	0	0	0	0	0	0	0	0	0	0	0	0	0	0	0	0	0	24.62	0	96	3.51	4.62	0.34	8.47	-	-	-	-	(Li et al., 2017)
		oxidate ammonolysis+acid+enzyme			29.63	0	1.16	0	0	0	0	0	0	0	0	0	0	0	0	0	0	0	0	0	0	0	0	0	30.79	0	120	3.84	7.68	0.6	12.12	-	-	-	-
Glucose+ Xylose		-	-	-	18.48	0.04	18.32	3.03	0	0	0	0	0	0	0	0	0	0	0	0	0	0	0	0	0	0	0	0	36.8	3.07	120	3.21	8.02	1.1	12.33	-	-	-	-
Barley straw	C. acetobutylicum 1731	acid+enzyme+surfactants	enzyme+ surfactants	-	-	-	-	-	-	-	0	0	0	0	0	0	0	0	0	0	0	0	0	0	0	0	0	0	40	2	120	2.4	7.9	0.5	10.8	0.95	0.67	1.62	0	(Yang et al., 2015)
Sugarcane bagasse	C. acetobutylicum XY16	microwave+ alkali+gamma-valerolactone	gamma-valerolactone	phase separation + dilution	30.5	0	10.05	0	0	0	0	0	0	0	0	0	0	0	0	0	0	0	0	0	0	0	0	0	40.55	0	60	4.1	9.3	0.86	14.26	-	-	-	-	(Kong et al., 2016)
					46	20	15	15	0	0	0	0	0	0	0	0	0	0	0	0	0	0	0	0	0	0	0	0	61	35	60	2.3	4.8	0.5	7.6	-	-	-	-
Corn stalk	C. beijerinckii 4110	organosolv+ alkali+enzyme	enzyme	-	18	0	11	0	1.5	0	0	0	0	0	0	0	0	0	0	0	0	0	0	0	0	0	0	0	30.5	0	60	-	9.9	-	12.8	-	-	-	-	(Tang et al., 2017)
Glucose+ Xylose	C. sp. Strain BOH3	-	-	-	30	0	30	2	0	0	0	0	0	0	0	0	0	0	0	0	0	0	0	0	0	0	0	0	60	2	96	5	12.1	1.4	18.5	-	-	-	-	(Xin et al., 2014)
		-	-	-	40	0	20	0	0	0	0	0	0	0	0	0	0	0	0	0	0	0	0	0	0	0	0	0	60	0	96	4.45	12.6	1.4	18.45	-	-	-	-
		-	-	-	20	0	40	2.17	0	0	0	0	0	0	0	0	0	0	0	0	0	0	0	0	0	0	0	0	60	2.17	96	4.05	13.4	1.17	18.62	-	-	-	-
Horticultural waste		organosolv	-	activated charcoal	5.9	0	58.3	0.24	0	0	0	0	0	0	0	0	0	0	0	0	0	0	0	0	0	0	0	0	64.2	0.24	120	-	11.9	-		-	-	-	-
		enzyme	enzyme	-	39.8	1.04	20.8	3.48	0	0	0	0	0	0	0	0	0	0	0	0	0	0	0	0	0	0	0	0	60.6	4.52	96	-	11.2	-		-	-	-	-
Glucose+ Xylose	C. acetobutylicum 824	-	-	-	7.4	0.2	12.2	0.27	0	0	0	0	0	0	0	0	0	0	0	0	0	0	0	0	0	0	0	0	19.6	0.47	48	0.005	0.328	0.281	0.614	4	1.6	5.6	0.8	(Grimmler et al., 2010)
Glucose+ Xylose	C. acetobutylicum 824WT	-	-	-	19	0	39	36.77	0	0	0	0	0	0	0	0	0	0	0	0	0	0	0	0	0	0	0	0	58	36.77	120	-	2.67	-	3.86	-	-	-	1.8	(Gu et al., 2009)
		-	-	-	28	0	33	28	0	0	0	0	0	0	0	0	0	0	0	0	0	0	0	0	0	0	0	0	61	28	120	-	6.76	-	10.3	-	-	-	1.8
		-	-	-	41	0	23	15.32	0	0	0	0	0	0	0	0	0	0	0	0	0	0	0	0	0	0	0	0	64	15.32	120	-	8.84	-	14.26	-	-	-	1.8
	C. acetobutylicum 824-TAL	-	-	-	19	0	39	26.7	0	0	0	0	0	0	0	0	0	0	0	0	0	0	0	0	0	0	0	0	58	26.7	120	-	5.88	-	9.22	-	-	-	1.8
		-	-	-	28	0	33	22	0	0	0	0	0	0	0	0	0	0	0	0	0	0	0	0	0	0	0	0	61	22	120	-	7.7	-	12.1	-	-	-	1.8
		-	-	-	41	0	23	13.98	0	0	0	0	0	0	0	0	0	0	0	0	0	0	0	0	0	0	0	0	64	13.98	120	-	8.84	-	14.59	-	-	-	1.8
Glucose+ Xylose+ Arabinose	C. acetobutylicum 824WT	-	-	-	38.5	0	15.7	8.05	3.46	0	0	0	0	0	0	0	0	0	0	0	0	0	0	0	0	0	0	0	57.66	8.05	52	3.99	7.85	1.15	12.99	-	-	-	-	(Xiao et al., 2011)
	C. acetobutylicum 824glcG-TBA	-	-	-	38.54	0	14.92	0.95	3.51	0	0	0	0	0	0	0	0	0	0	0	0	0	0	0	0	0	0	0	56.97	0.95	52	5.07	9.11	1.88	16.06	-	-	-	-
Glucose+ Xylose	C. acetobutylicum 5234	-	-	-	30	0	30	13.2	0	0	0	0	0	0	0	0	0	0	0	0	0	0	0	0	0	0	0	0	60	13.2	70	2.577	8.65	1.85	13.077	-	-	-	-	(Chen et al., 2013)
Glucose+ Xylose	C. acetobutylicum 824	-	-	-	35	0	39	4	0	0	0	0	0	0	0	0	0	0	0	0	0	0	0	0	0	0	0	0	74	4	80	3.56	16.6	3.15	23.31	0.48	3.8	4.28	-	(Fond et al., 1986)
		-	-	-	52	0	25	14	0	0	0	0	0	0	0	0	0	0	0	0	0	0	0	0	0	0	0	0	77	14	65	3.88	14.1	1.59	19.57	2.06	3.61	5.67	-
		-	-	-	35	0	52	10	0	0	0	0	0	0	0	0	0	0	0	0	0	0	0	0	0	0	0	0	87	10	65	5.27	14.6	2.27	22.14	0.81	3.32	4.13	-
Glucose+ Xylose	C. saccharoperbutylacetonicum N1-4	-	-	-	30	0	30	2.4	0	0	0	0	0	0	0	0	0	0	0	0	0	0	0	0	0	0	0	0	60	2.4	72	5	15	0.51	20.51	-	-	-	-	(Noguchi et al., 2013)
Cellobiose+ Xylose		-	-	-	0	0	30	2.8	0	0	0	0	0	0	0	0	0	0	0	0	0	0	0	0	0	0	30	0	60	2.8	72	5.9	15	0.61	21.51	-	-	-	-
		-	-	-	0	0	30	1.4	0	0	0	0	0	0	0	0	0	0	0	0	0	0	0	0	0	0	30	0	60	1.4	72	6.2	16	0.62	22.82	-	-	-	-
		-	-	-	0	0	10	0	0	0	0	0	0	0	0	0	0	0	0	0	0	0	0	0	0	0	30	0	40	0	72	-	10	-	14	-	-	-	-
		-	-	-	0	0	20	0.9	0	0	0	0	0	0	0	0	0	0	0	0	0	0	0	0	0	0	30	0	50	0.9	72	-	13	-	18	-	-	-	-
		-	-	-	0	0	30	1	0	0	0	0	0	0	0	0	0	0	0	0	0	0	0	0	0	0	30	0	60	1	72	-	16	-	23	-	-	-	-
Glucose+ Xylose	C. acetobutylicum 824	-	-	-	30	0	30	25	0	0	0	0	0	0	0	0	0	0	0	0	0	0	0	0	0	0	0	0	60	25	50	0.4	5	0.5	5.9	4	4.8	8.8	-	(El Kanouni et al., 1998)
		-	-	-	30	1	30	13	0	0	0	0	0	0	0	0	0	0	0	0	0	0	0	0	0	0	0	0	60	14	60	1.5	8.5	0.5	10.5	1.2	4.5	5.7	-
		-	-	-	30	0	30	1.8	0	0	0	0	0	0	0	0	0	0	0	0	0	0	0	0	0	0	0	0	60	1.8	-	3.5	11.5	0.8	15.8	1.3	2.4	3.7	-
Glucose+ Xylose	C. tyrobutyricum Ct(Δack)-pM2	-	-	-	46	0	60	53.64	0	0	0	0	0	0	0	0	0	0	0	0	0	0	0	0	0	0	0	0	106	53.64	72	-	3.2	1.5	4.7	10.4	7	17.4	-	(Yu et al., 2015)
	C. tyrobutyricum Ct(Δack)-pTBA	-	-	-	48	0	60.5	7.6835	0	0	0	0	0	0	0	0	0	0	0	0	0	0	0	0	0	0	0	0	108.5	7.6835	72	-	12	4	16	8	5.1	13.1	-
		-	-	-	46	0	16		0	0	0	0	0	0	0	0	0	0	0	0	0	0	0	0	0	0	0	0	62	0	144	-	8.5	-	8.5	8.1	5.4	13.5	-
		-	-	-	40	0	20		0	0	0	0	0	0	0	0	0	0	0	0	0	0	0	0	0	0	0	0	60	0	144	-	8.5	-	8.5	7.9	5.5	13.4	-
		-	-	-	30	0	30		0	0	0	0	0	0	0	0	0	0	0	0	0	0	0	0	0	0	0	0	60	0	144	-	8.2	-	8.2	8.5	5.2	13.7	-
		-	-	-	20	0	40		0	0	0	0	0	0	0	0	0	0	0	0	0	0	0	0	0	0	0	0	60	0	144	-	8.1	-	8.1	8.9	5.5	14.4	-
Soybean hull	C. tyrobutyricum Ct(Δack)-pM2	acid+enzyme	enzyme	activated charcoal	49	1	48	39.456	0	0	0	0	0	0	0	0	0	0	0	0	0	0	0	0	0	0	0	0	97	40.456	48	-	3.5	-	3.5	10.3	5.8	16.1	-
	C. tyrobutyricum Ct(Δack)-pTBA				48	1	48	3.504	0	0	0	0	0	0	0	0	0	0	0	0	0	0	0	0	0	0	0	0	96	4.504	72	-	8.1	-	8.1	20.1	8.7	28.8	-
Glucose+ Xylose	C. beijerinckii SE-2	-	-	-	39.96	21.78	19.8	3	0	0	0	0	0	0	0	0	0	0	0	0	0	0	0	0	0	0	0	0	59.76	24.78	72	3.13051	7.2594	1.08725	11.4772	-	-	-	-	(Zhang et al., 2016)
		-	-	-	30.06	10.8	29.55	8.1	0	0	0	0	0	0	0	0	0	0	0	0	0	0	0	0	0	0	0	0	59.61	18.9	72	3.81005	7.0226	0.958256	11.7909	-	-	-	-
		-	-	-	19.98	5.04	39.45	22.05	0	0	0	0	0	0	0	0	0	0	0	0	0	0	0	0	0	0	0	0	59.43	27.09	72	3.61838	7.992	1.40053	13.0109	-	-	-	-
Glucose+ Xylose+ Arabinose	C. beijerinckii 8052	-	-	-	7.18	0	36.08	13.93	11.33	6.75	0	0	0	0	0	0	0	0	0	0	0	0	0	0	0	0	0	0	54.59	20.68	72	2.57	8.17	0.41	11.15	-	-	-	-	(Xiao et al., 2012)
	C. beijerinckii 8052xylR-xylTptb	-	-	-	7.18	0	36.08	2.19	11.33	3.86	0	0	0	0	0	0	0	0	0	0	0	0	0	0	0	0	0	0	54.59	6.05	72	4.62	10.77	0.76	16.15	-	-	-	-
Glucose+ Xylose	C. acetobutylicum 824	-	-	-	36	0	31.5	29	0	0	0	0	0	0	0	0	0	0	0	0	0	0	0	0	0	0	0	0	67.5	29	36	1.38	4.87	0.466	6.716	4.53	3.6	8.13	-	(Ren et al., 2010)
		-	-	-	39	0	21.5	20.7	0	0	0	0	0	0	0	0	0	0	0	0	0	0	0	0	0	0	0	0	60.5	20.7	36	1.21	4.65	0.48	6.34	5.64	4.3	9.94	-
		-	-	-	40	0	15.38	15.2	0	0	0	0	0	0	0	0	0	0	0	0	0	0	0	0	0	0	0	0	55.38	15.2	36	1.43	6.08	1.23	8.74	3.87	3.82	7.69	-
	C. acetobutylicum 824ccpA	-	-	-	33	0	29.86	2.55	0	0	0	0	0	0	0	0	0	0	0	0	0	0	0	0	0	0	0	0	62.86	2.55	36	4.9	11.53	1.04	17.47	1.95	2.88	4.83	-
		-	-	-	39	0	21.17	1.64	0	0	0	0	0	0	0	0	0	0	0	0	0	0	0	0	0	0	0	0	60.17	1.64	36	4.28	11.94	1.26	17.48	1.58	2.82	4.4	-
		-	-	-	41	0	15	0	0	0	0	0	0	0	0	0	0	0	0	0	0	0	0	0	0	0	0	0	56	0	36	4.38	11.77	0.56	16.71	1.51	2.9	4.41	-
Glucose+ Xylose	C. acetobutylicum 824	-	-	-	10	0	10	1	0	0	0	0	0	0	0	0	0	0	0	0	0	0	0	0	0	0	0	0	20	1	-	0.5	4.5	0.5	5.5	1.7	1.3	3	-	(Ounine et al., 1983)
		-	-	-	20	0	20	0	0	0	0	0	0	0	0	0	0	0	0	0	0	0	0	0	0	0	0	0	40	0	-	2.7	8	1	11.7	0.95	1.9	2.85	-
		-	-	-	25	0	25	2	0	0	0	0	0	0	0	0	0	0	0	0	0	0	0	0	0	0	0	0	50	2	-	2.9	9.8	1.8	14.5	1	2.1	3.1	-
		-	-	-	30	0	30	5	0	0	0	0	0	0	0	0	0	0	0	0	0	0	0	0	0	0	0	0	60	5	-	3.6	11	2	16.6	1.2	2.1	3.3	-
Glucose+ Xylose	C. acetobutylicum 824	-	-	-	35	0	23	7.797	0	0	0	0	0	0	0	0	0	0	0	0	0	0	0	0	0	0	0	0	58	7.797	-	2.92	7.49	0.77	11.18	3.92	2.75	6.67	-	(Jiang et al., 2014)
		-	-	-	35	0	23	20.332	0	0	0	0	0	0	0	0	0	0	0	0	0	0	0	0	0	0	0	0	58	20.332	-	2.57	8.15	0.96	11.68	1.6	1.47	3.07	-
		-	-	-	40	1.96	20	13.7	0	0	0	0	0	0	0	0	0	0	0	0	0	0	0	0	0	0	0	0	60	15.66	-	1.83	6.43	2.89	11.15	2.91	3.82	6.73	-
		-	-	-	40	1.16	20	17.7	0	0	0	0	0	0	0	0	0	0	0	0	0	0	0	0	0	0	0	0	60	18.86	-	2.66	7.09	2.31	12.06	1.35	1.49	2.84	-
		-	-	-	20	1	40	7.88	0	0	0	0	0	0	0	0	0	0	0	0	0	0	0	0	0	0	0	0	60	8.88	-	2.15	7.06	2.73	11.94	4.33	4.65	8.98	-
		-	-	-	20	0.38	40	36.2	0	0	0	0	0	0	0	0	0	0	0	0	0	0	0	0	0	0	0	0	60	36.58	-	2.14	4.77	1.16	8.07	2.13	2.82	4.95	-
		-	-	-	10	0.09	50	21.5	0	0	0	0	0	0	0	0	0	0	0	0	0	0	0	0	0	0	0	0	60	21.59	-	1.39	4.4	0.32	6.11	3.39	2.91	6.3	-
		-	-	-	10	0.19	50	42.15	0	0	0	0	0	0	0	0	0	0	0	0	0	0	0	0	0	0	0	0	60	42.34	-	0.47	1.1	0.11	1.68	3.01	2.25	5.26	-
Glucose+ Xylose	C. acetobutylicum 824	-	-	-	24	-	6	-	0	0	0	0	0	0	0	0	0	0	0	0	0	0	0	0	0	0	0	0	30	1.17	-	2.33	5.22	0.39	7.94	-	-	-	-	(Wayman and Yu, 1985)
		-	-	-	6	-	24	-	0	0	0	0	0	0	0	0	0	0	0	0	0	0	0	0	0	0	0	0	30	4.32	-	2.17	4.12	0.29	6.58	-	-	-	-
	C. acetobutylicum 527	-	-	-	24	-	6	-	0	0	0	0	0	0	0	0	0	0	0	0	0	0	0	0	0	0	0	0	30	1.2	-	2.49	5.38	0.57	8.44	-	-	-	-
		-	-	-	6	-	24	-	0	0	0	0	0	0	0	0	0	0	0	0	0	0	0	0	0	0	0	0	30	2.1	-	2.56	5.23	0.46	8.25	-	-	-	-
	C. butyricum 8260	-	-	-	24	-	6	-	0	0	0	0	0	0	0	0	0	0	0	0	0	0	0	0	0	0	0	0	30	3.21	-	2.23	6.05	0	8.28	-	-	-	-
		-	-	-	6	-	24	-	0	0	0	0	0	0	0	0	0	0	0	0	0	0	0	0	0	0	0	0	30	12.36	-	1.03	4.44	0	5.47	-	-	-	-
	C. acetobutylicum 594	-	-	-	24	-	6	-	0	0	0	0	0	0	0	0	0	0	0	0	0	0	0	0	0	0	0	0	30	3.57	-	1.82	5.7	0	7.52	-	-	-	-
		-	-	-	6	-	24	-	0	0	0	0	0	0	0	0	0	0	0	0	0	0	0	0	0	0	0	0	30	5.64	-	1.09	4.69	0	5.78	-	-	-	-
Glucose+ Xylose	C. acetobutylicum L7	-	-	-	48.5	0	16.2	0	0	0	0	0	0	0	0	0	0	0	0	0	0	0	0	0	0	0	0	0	64.7	0	-	7.6	13.9	1.5	23	1.2	2.1	3.3	-	(Wu et al., 2016)
		-	-	-	36	0	18.7	0	0	0	0	0	0	0	0	0	0	0	0	0	0	0	0	0	0	0	0	0	54.7	0	-	6.5	11.5	1.3	19.3	1.9	2.7	4.6	-
		-	-	-	24.1	0	30	0	0	0	0	0	0	0	0	0	0	0	0	0	0	0	0	0	0	0	0	0	54.1	0	-	5.6	10.6	1	17.2	2.2	3	5.2	-
Corncob+ Glucose	C. beijerinckii 1461	acid	-	Overliming	31.96	0	14.68	2.5	4.46	0.5	0	0	0	0	0	0	0	0	0	0	0	0	0	0	0	0	0	0	51.1	2.5	48	11.14	8.9	0.54	20.58	1.2	2.5	3.7	2.85	(Boonsombuti et al., 2014)
